# Supplementary material for: Multi-omics insights into the response of the gut microbiota and metabolites to albendazole deworming in captive Rhinopithecus brelichi
Source: Front Microbiol. 2025 Apr 23;16:1581483. doi: 10.3389/fmicb.2025.1581483 (PMC12058082; doi:10.3389/fmicb.2025.1581483)
Supplement: Supplementary file 6 [file Table_5.xlsx]

## Sheet: regulated metabolites
ID	Name	pre-DW	post-DW	FC	P value	VIP	Regulated	HMDB_taxonomy	HMDB_super_class	HMDB_sub_class	HMDB_ID	KEGG_annotation	KEGG_pathway_annotation
pos_6791	p-Methylolphenol	50.3028	29.0327	0.577158	0.0282632	1.52181	down	Benzene and substituted derivatives	Benzenoids	Benzyl alcohols	HMDB0011724	--	--
pos_8362	2,4-di-tert-butylphenol	2277.8	1425.35	0.625757	0.0380605	1.39981	down	Benzene and substituted derivatives	Benzenoids	Phenylpropanes	HMDB0013816	--	--
neg_13464	Ginkgolic Acid	4548.8	1502.96	0.330408	0.0173603	1.31299	down	Benzene and substituted derivatives	Benzenoids	Benzoic acids and derivatives	HMDB0033897	--	--
neg_7737	phenylglyoxal	27.0777	277.888	10.2626	0.00157712	1.89717	up	Benzene and substituted derivatives	Benzenoids	Phenylacetaldehydes	HMDB0061916	--	--
neg_8912	Ethyl-4-hydroxybenzoate	67.6396	656.306	9.70298	0.000852572	1.98369	up	Benzene and substituted derivatives	Benzenoids	Benzoic acids and derivatives	HMDB0032573	--	--
pos_6182	1,2-Benzenedicarboxylic acid	6.49639	129.861	19.9898	0.00197918	2.01978	up	Benzene and substituted derivatives	Benzenoids	Benzoic acids and derivatives	HMDB0002107	C01606	ABC transporters(ko02010);;Metabolic pathways(ko01100)
neg_6414	N-formylanthranilic acid	30.1254	1913.73	63.5256	0.0419322	1.4009	up	Benzene and substituted derivatives	Benzenoids	Benzoic acids and derivatives	HMDB0004089	C05653	Tryptophan metabolism(ko00380);;Metabolic pathways(ko01100)
pos_7509	Piperonal	29.7884	140.285	4.70939	0.0062593	1.8546	up	Benzodioxoles	Organoheterocyclic compounds	_	HMDB0032612	--	--
pos_1048	Benzofuran	1910.37	3112.48	1.62926	0.0235371	1.33437	up	Benzofurans	Organoheterocyclic compounds	_	HMDB0032929	--	--
pos_4671	D-Biotin	8843.06	6181.81	0.699058	0.0409045	1.21777	down	Biotin and derivatives	Organoheterocyclic compounds	_	HMDB0000030	C00120	ABC transporters(ko02010);;Biotin metabolism(ko00780);;Vitamin digestion and absorption(ko04977);;Metabolic pathways(ko01100)
pos_1120	N-(5-Methyl-3-oxohexyl)alanine	3243.23	1367.64	0.42169	0.0456421	1.36185	down	Carboxylic acids and derivatives	Organic acids and derivatives	Amino acids, peptides, and analogues	HMDB0041540	--	--
pos_3854	Arginyl-Histidine	188.768	59.3267	0.314284	0.0123569	1.73724	down	Carboxylic acids and derivatives	Organic acids and derivatives	Amino acids, peptides, and analogues	HMDB0028711	--	--
pos_4667	Lysyl-Lysine	10576	2589	0.244798	0.0127324	1.61794	down	Carboxylic acids and derivatives	Organic acids and derivatives	Amino acids, peptides, and analogues	HMDB0028956	--	--
neg_6450	DL-o-Tyrosine	47.7986	35.6088	0.744975	0.036809	1.25764	down	Carboxylic acids and derivatives	Organic acids and derivatives	Amino acids, peptides, and analogues	HMDB0006050	--	--
neg_7912	Lysyl-Asparagine	493.291	216.598	0.439088	0.00623386	1.70888	down	Carboxylic acids and derivatives	Organic acids and derivatives	Amino acids, peptides, and analogues	HMDB0028946	--	--
neg_11726	N-Oleoylglycine	75.4189	192.551	2.55309	0.000110043	2.16542	up	Carboxylic acids and derivatives	Organic acids and derivatives	Amino acids, peptides, and analogues	HMDB0013631	--	--
neg_5874	Acetyl-DL-Leucine	42.1117	107.294	2.54784	0.0485901	1.28298	up	Carboxylic acids and derivatives	Organic acids and derivatives	Amino acids, peptides, and analogues	HMDB0011756	--	--
neg_1327	O-Acetyl-L-homoserine	312.87	231.464	0.739808	0.00303389	1.60182	down	Carboxylic acids and derivatives	Organic acids and derivatives	Amino acids, peptides, and analogues	HMDB0029423	C01077	Cysteine and methionine metabolism(ko00270);;Metabolic pathways(ko01100)
pos_1391	Allysine	132.18	57.1217	0.432149	0.0153472	1.63463	down	Carboxylic acids and derivatives	Organic acids and derivatives	Amino acids, peptides, and analogues	HMDB0001263	C04076	Lysine degradation(ko00310);;Metabolic pathways(ko01100);;Biosynthesis of amino acids(ko01230);;Lysine biosynthesis(ko00300)
neg_1433	Pyrrolidonecarboxylic acid	139.065	323.61	2.32705	0.0210808	1.34607	up	Carboxylic acids and derivatives	Organic acids and derivatives	Amino acids, peptides, and analogues	HMDB0000267	C01879	Metabolic pathways(ko01100);;Glutathione metabolism(ko00480)
pos_84	L-Pipecolic acid	228.666	571.264	2.49825	0.0114105	1.51179	up	Carboxylic acids and derivatives	Organic acids and derivatives	Amino acids, peptides, and analogues	HMDB0000070	C00408	Metabolic pathways(ko01100);;Lysine degradation(ko00310)
neg_6014	L-Isoleucine	14.428	44.698	3.09801	0.0326276	1.43766	up	Carboxylic acids and derivatives	Organic acids and derivatives	Amino acids, peptides, and analogues	HMDB0000557	C00407	Protein digestion and absorption(ko04974);;Mineral absorption(ko04978);;2-Oxocarboxylic acid metabolism(ko01210);;Biosynthesis of amino acids(ko01230);;Metabolic pathways(ko01100);;Shigellosis(ko05131);;Valine, leucine and isoleucine degradation(ko00280);;Central carbon metabolism in cancer(ko05230);;Aminoacyl-tRNA biosynthesis(ko00970);;ABC transporters(ko02010);;Valine, leucine and isoleucine b…
neg_7778	4,5-Dihydroorotic acid	8.21587	259.619	31.5997	0.00190276	1.86276	up	Carboxylic acids and derivatives	Organic acids and derivatives	Amino acids, peptides, and analogues	HMDB0003349	C00337	Pyrimidine metabolism(ko00240);;Metabolic pathways(ko01100)
pos_1050	m-Coumaric acid	2711.64	4241.02	1.56401	0.0247439	1.31736	up	Cinnamic acids and derivatives	Phenylpropanoids and polyketides	Hydroxycinnamic acids and derivatives	HMDB0125104	C12621	Metabolic pathways(ko01100);;Phenylalanine metabolism(ko00360)
pos_1384	trans-Cinnamic acid	5550.89	7796.41	1.40453	0.0423744	1.14653	up	Cinnamic acids and derivatives	Phenylpropanoids and polyketides	Cinnamic acids	HMDB0000930	C00423	Metabolic pathways(ko01100);;Ubiquinone and other terpenoid-quinone biosynthesis(ko00130);;Phenylalanine metabolism(ko00360)
neg_6027	4-Hydroxycinnamic acid	27.8911	13.6808	0.490507	0.000620769	1.81745	down	Cinnamyl alcohols	Phenylpropanoids and polyketides	_	HMDB0135644	C02646	Ubiquinone and other terpenoid-quinone biosynthesis(ko00130);;Metabolic pathways(ko01100);;Tyrosine metabolism(ko00350)
pos_5503	ESCULETIN	297.705	5719.39	19.2116	0.0037407	1.94924	up	Coumarins and derivatives	Phenylpropanoids and polyketides	Hydroxycoumarins	HMDB0030819	--	--
pos_8083	Aflatoxin B1	46.7002	829.737	17.7673	0.0105063	1.82993	up	Coumarins and derivatives	Phenylpropanoids and polyketides	Furanocoumarins	HMDB0006552	C06800	Chemical carcinogenesis(ko05204);;Metabolism of xenobiotics by cytochrome P450(ko00980);;Hepatocellular carcinoma(ko05225)
neg_5432	2-Methyl-5-isopropylpyrazine	46.7992	26.7398	0.571373	0.0040049	1.73543	down	Diazines	Organoheterocyclic compounds	Pyrazines	HMDB0037151	--	--
neg_1047	Ascorbic acid	68.2504	460.791	6.75148	0.046445	1.17352	up	Dihydrofurans	Organoheterocyclic compounds	Furanones	HMDB0000044	C00072	Ascorbate and aldarate metabolism(ko00053);;Vitamin digestion and absorption(ko04977);;HIF-1 signaling pathway(ko04066);;Glutathione metabolism(ko00480);;Metabolic pathways(ko01100)
pos_1787	cis-5-dodecenoic acid	1847.33	1251.47	0.67745	0.0389445	1.33973	down	Fatty Acyls	Lipids and lipid-like molecules	Fatty acids and conjugates	HMDB0000529	--	--
neg_8427	6-keto PGE1	1247.28	1006.43	0.806899	0.0337469	1.24717	down	Fatty Acyls	Lipids and lipid-like molecules	Eicosanoids	HMDB0004241	C05962	Arachidonic acid metabolism(ko00590);;Metabolic pathways(ko01100)
pos_1963	9Z,12Z-Linoleic acid	11983.4	7396.14	0.617201	0.0457186	1.19841	down	Fatty Acyls	Lipids and lipid-like molecules	Lineolic acids and derivatives	HMDB0000673	C01595	Biosynthesis of unsaturated fatty acids(ko01040);;Metabolic pathways(ko01100);;Linoleic acid metabolism(ko00591)
neg_8981	8-Amino-7-oxononanoic acid	734.202	330.142	0.449661	0.0313151	1.34229	down	Fatty Acyls	Lipids and lipid-like molecules	Fatty acids and conjugates	HMDB0240687	C01092	Biotin metabolism(ko00780);;Metabolic pathways(ko01100)
neg_11468	Oleic acid	722.004	231.699	0.32091	0.0293477	1.43369	down	Fatty Acyls	Lipids and lipid-like molecules	Fatty acids and conjugates	HMDB0062703	C00712	Longevity regulating pathway - worm(ko04212);;Fatty acid biosynthesis(ko00061);;Biosynthesis of unsaturated fatty acids(ko01040)
pos_1073	(2R,3R)-2,3-Dihydroxy-3-methylpentanoate	8.13933	89.4856	10.9942	0.000555189	2.04143	up	Fatty Acyls	Lipids and lipid-like molecules	Fatty acids and conjugates	HMDB0012140	C06007	Metabolic pathways(ko01100);;Biosynthesis of amino acids(ko01230);;Valine, leucine and isoleucine biosynthesis(ko00290);;2-Oxocarboxylic acid metabolism(ko01210)
neg_9935	Chrysin	6925.43	376.501	0.054365	0.0399386	1.40743	down	Flavonoids	Phenylpropanoids and polyketides	Flavones	HMDB0036619	--	--
neg_1528	D-Glucuronolactone	1050.98	6731.18	6.40468	0.000860376	2.02661	up	Furofurans	Organoheterocyclic compounds	Isosorbides	HMDB0006355	C02670	Ascorbate and aldarate metabolism(ko00053);;Metabolic pathways(ko01100)
pos_6387	1,2-Didecanoyl-sn-glycerol	230.554	898.294	3.89625	0.00176045	1.86892	up	Glycerolipids	Lipids and lipid-like molecules	Diradylglycerols	HMDB0092961	--	--
neg_12321	1-monohexadecanoylglycerol	754.566	245.177	0.324925	3.75317e-05	2.26083	down	Glycerolipids	Lipids and lipid-like molecules	Monoradylglycerols	HMDB0011564	--	--
neg_3763	1,3-Dipalmitin	1735.59	8183.2	4.71493	0.0347877	1.34105	up	Glycerolipids	Lipids and lipid-like molecules	Diradylglycerols	HMDB0056009	--	--
pos_9962	PE(16:0/14:0)	34339.7	23489.1	0.684021	0.0271117	1.23046	down	Glycerophospholipids	Lipids and lipid-like molecules	Glycerophosphoethanolamines	HMDB0008920	--	--
pos_8693	LysoPE(15:0/0:0)	32719.4	61282.9	1.87298	0.00696279	1.80771	up	Glycerophospholipids	Lipids and lipid-like molecules	Glycerophosphoethanolamines	HMDB0011502	--	--
pos_9848	PG(16:0/18:1(11Z))	695.762	1726.53	2.48149	0.0365993	1.10508	up	Glycerophospholipids	Lipids and lipid-like molecules	Glycerophosphoglycerols	HMDB0010573	--	--
neg_4119	PG(18:1(11Z)/18:1(11Z))	933.94	2052.78	2.19798	0.00762631	1.51098	up	Glycerophospholipids	Lipids and lipid-like molecules	Glycerophosphoglycerols	HMDB0010618	--	--
neg_7632	1-(sn-glycero-3-phospho)-1D-myo-inositol	14.8294	514.713	34.709	0.00278251	1.80409	up	Glycerophospholipids	Lipids and lipid-like molecules	Glycerophosphoinositols	HMDB0011649	--	--
neg_8001	PC(16:1(9Z)/0:0)	1192.38	2265.02	1.89958	0.00530562	1.67783	up	Glycerophospholipids	Lipids and lipid-like molecules	Glycerophosphocholines	HMDB0010383	C04230	Choline metabolism in cancer(ko05231);;Glycerophospholipid metabolism(ko00564)
pos_9845	PE(16:1(9Z)/22:4(7Z,10Z,13Z,16Z))	1906.42	13814.8	7.24644	0.0152929	1.36869	up	Glycerophospholipids	Lipids and lipid-like molecules	Glycerophosphoethanolamines	HMDB0008976	C00350	Retrograde endocannabinoid signaling(ko04723);;Pathogenic Escherichia coli infection(ko05130);;Kaposi sarcoma-associated herpesvirus infection(ko05167);;Metabolic pathways(ko01100);;Autophagy - other(ko04136);;Autophagy - animal(ko04140);;Glycerophospholipid metabolism(ko00564);;Glycosylphosphatidylinositol (GPI)-anchor biosynthesis(ko00563)
neg_847	D-Lactic acid	54.6893	186.943	3.41828	0.0150886	1.31333	up	Hydroxy acids and derivatives	Organic acids and derivatives	Alpha hydroxy acids and derivatives	HMDB0144295	C00186	Glucagon signaling pathway(ko04922);;Propanoate metabolism(ko00640);;Glycolysis / Gluconeogenesis(ko00010);;HIF-1 signaling pathway(ko04066);;Pyruvate metabolism(ko00620);;Central carbon metabolism in cancer(ko05230);;Metabolic pathways(ko01100);;cAMP signaling pathway(ko04024);;Tryptophan metabolism(ko00380);;Fructose and mannose metabolism(ko00051)
pos_6185	1,7-Dimethylxanthine	9.00745	53.9719	5.99192	0.0392532	1.65667	up	Imidazopyrimidines	Organoheterocyclic compounds	Purines and purine derivatives	HMDB0001860	C13747	Caffeine metabolism(ko00232);;Metabolic pathways(ko01100)
pos_1325	trans-Zeatin	732.839	398.344	0.543563	0.0388825	1.21933	down	Imidazopyrimidines	Organoheterocyclic compounds	Purines and purine derivatives	HMDB0012204	C00371	Metabolic pathways(ko01100)
neg_7746	Coumestrol	8.33044	135.765	16.2975	0.0020902	1.86078	up	Isoflavonoids	Phenylpropanoids and polyketides	Coumestans	HMDB0002326	--	--
pos_971	Diethyl pyrocarbonate	823.099	359.357	0.436591	6.26785e-06	2.36073	down	Organic carbonic acids and derivatives	Organic acids and derivatives	_	HMDB0032873	--	--
pos_649	O-Phosphorylethanolamine	5.53365	73.0768	13.2059	0.0445687	1.25805	up	Organic phosphoric acids and derivatives	Organic acids and derivatives	Phosphate esters	HMDB0000224	C00346	Metabolic pathways(ko01100);;Glycerophospholipid metabolism(ko00564);;Sphingolipid signaling pathway(ko04071);;Sphingolipid metabolism(ko00600)
pos_672	L-Carnitine	643.731	279.867	0.434758	0.00637054	1.67893	down	Organonitrogen compounds	Organic nitrogen compounds	Quaternary ammonium salts	HMDB0000062	C00318	Bile secretion(ko04976);;Thermogenesis(ko04714)
pos_2431	1,2-Diacetylhydrazine	19.2812	11.6279	0.603071	0.00291294	1.8155	down	Organonitrogen compounds	Organic nitrogen compounds	Hydrazines and derivatives	HMDB0060496	C16622	Drug metabolism - other enzymes(ko00983)
pos_8991	Sphinganine	115.591	44.1004	0.38152	0.033742	1.43493	down	Organonitrogen compounds	Organic nitrogen compounds	Amines	HMDB0000269	C00836	Sphingolipid signaling pathway(ko04071);;Sphingolipid metabolism(ko00600);;Metabolic pathways(ko01100)
pos_10625	2-Heptanone	95.5804	51.8746	0.542733	0.0102778	1.71265	down	Organooxygen compounds	Organic oxygen compounds	Carbonyl compounds	HMDB0003671	--	--
neg_13155	2-nonanone	51.202	31.3146	0.611588	0.042069	1.34548	down	Organooxygen compounds	Organic oxygen compounds	Carbonyl compounds	HMDB0031266	--	--
neg_1667	D-arabinonate	820.623	395.092	0.481454	0.00200613	1.80989	down	Organooxygen compounds	Organic oxygen compounds	Carbohydrates and carbohydrate conjugates	HMDB0000539	--	--
neg_942	Azacitidine	83.1252	160.896	1.93559	0.00330425	1.68996	up	Organooxygen compounds	Organic oxygen compounds	Carbohydrates and carbohydrate conjugates	HMDB0015063	--	--
neg_5595	5-Methylthioribose	523.034	194.817	0.372475	0.00898253	1.51901	down	Organooxygen compounds	Organic oxygen compounds	Carbohydrates and carbohydrate conjugates	HMDB0001087	C03089	Cysteine and methionine metabolism(ko00270);;Metabolic pathways(ko01100)
neg_1456	5-Methylthioribose 1-phosphate	37.7852	79.4519	2.10273	0.0187582	1.32221	up	Organooxygen compounds	Organic oxygen compounds	Carbohydrates and carbohydrate conjugates	HMDB0000963	C04188	Cysteine and methionine metabolism(ko00270);;Metabolic pathways(ko01100)
pos_1049	Salicylaldehyde	641.08	980.533	1.5295	0.0305779	1.29369	up	Organooxygen compounds	Organic oxygen compounds	Carbonyl compounds	HMDB0034170	C06202	Metabolic pathways(ko01100)
neg_5945	Chitobiose	1025.19	537.322	0.524118	0.0309483	1.31993	down	Organooxygen compounds	Organic oxygen compounds	Carbohydrates and carbohydrate conjugates	HMDB0062702	C01674	Metabolic pathways(ko01100);;Amino sugar and nucleotide sugar metabolism(ko00520);;ABC transporters(ko02010)
neg_4530	Pantothenic Acid	4207.99	8451.27	2.00838	0.00114464	1.77995	up	Organooxygen compounds	Organic oxygen compounds	Alcohols and polyols	HMDB0000210	C00864	Metabolic pathways(ko01100);;beta-Alanine metabolism(ko00410);;Vitamin digestion and absorption(ko04977);;Pantothenate and CoA biosynthesis(ko00770)
neg_1083	Adenosine monophosphate	916.884	2788.38	3.04114	0.034235	1.4045	up	Organooxygen compounds	Organic oxygen compounds	Carbohydrates and carbohydrate conjugates	HMDB0011617	C01367	Metabolic pathways(ko01100);;Purine metabolism(ko00230)
neg_8651	2-(Formamido)-N1-(5-phospho-D-ribosyl)acetamidine	228.358	4416.7	19.3411	0.0151911	1.53486	up	Organooxygen compounds	Organic oxygen compounds	Carbohydrates and carbohydrate conjugates	HMDB0002305	C04640	Metabolic pathways(ko01100);;Purine metabolism(ko00230)
neg_796	L-Lyxose	2191.89	9906.59	4.51965	0.0228463	1.25714	up	Organooxygen compounds	Organic oxygen compounds	Carbohydrates and carbohydrate conjugates	HMDB0003402	C01508	Pentose and glucuronate interconversions(ko00040)
pos_10528	5-Amino-6-ribitylamino uracil	469.582	60.1207	0.12803	0.0327568	1.4351	down	Organooxygen compounds	Organic oxygen compounds	Carbohydrates and carbohydrate conjugates	HMDB0011106	C04732	Riboflavin metabolism(ko00740);;Metabolic pathways(ko01100)
neg_1184	Glucosan	201.146	123.896	0.615952	0.00751451	1.58747	down	Oxepanes	Organoheterocyclic compounds	_	HMDB0000640	--	--
pos_7915	6-Gingesulfonic acid	4.85506	99.2316	20.4388	0.0376722	1.63562	up	Phenols	Benzenoids	Methoxyphenols	HMDB0038999	--	--
neg_6959	4-Vinylguaiacol	53.7002	27.8999	0.519548	0.00444863	1.59043	down	Phenols	Benzenoids	Methoxyphenols	HMDB0013744	--	--
pos_4569	4-Hydroxy-3-methoxycinnamaldehyde	334.836	191.535	0.572027	0.000553517	1.97963	down	Phenols	Benzenoids	Methoxyphenols	HMDB0141782	C02666	Metabolic pathways(ko01100)
neg_7214	3-Hydroxyphenylacetic acid	38.3871	138.213	3.6005	0.0211113	1.55332	up	Phenols	Benzenoids	1-hydroxy-4-unsubstituted benzenoids	HMDB0000440	C05593	Phenylalanine metabolism(ko00360);;Tyrosine metabolism(ko00350);;Metabolic pathways(ko01100)
neg_5772	Phenyllactic acid	35.1162	20.6893	0.589167	0.0318899	1.35755	down	Phenylpropanoic acids	Phenylpropanoids and polyketides	_	HMDB0000748	C05607	Phenylalanine metabolism(ko00360);;Metabolic pathways(ko01100)
pos_1777	(S)-(-)-Perillyl alcohol	324.396	176.35	0.543626	0.0288349	1.4069	down	Prenol lipids	Lipids and lipid-like molecules	Monoterpenoids	HMDB0003634	--	--
pos_1788	beta-Farnesene	335.547	179.269	0.534258	0.0351423	1.36547	down	Prenol lipids	Lipids and lipid-like molecules	Sesquiterpenoids	HMDB0062763	--	--
pos_1987	(3E,7E)-4,8,12-Trimethyl-1,3,7,11-tridecatetraene	106.694	76.7657	0.719491	0.0357596	1.33571	down	Prenol lipids	Lipids and lipid-like molecules	Sesquiterpenoids	HMDB0034498	--	--
pos_6800	Retinyl beta-glucuronide	7570.38	1894.28	0.250222	0.000427357	1.97212	down	Prenol lipids	Lipids and lipid-like molecules	Terpene glycosides	HMDB0010340	--	--
pos_7087	Linalool acetate	111.456	66.037	0.592493	0.0177966	1.63147	down	Prenol lipids	Lipids and lipid-like molecules	Monoterpenoids	HMDB0039522	--	--
pos_8989	alpha-Corocalene	25223.3	15952	0.632433	0.00791937	1.55883	down	Prenol lipids	Lipids and lipid-like molecules	Sesquiterpenoids	HMDB0036453	--	--
pos_9077	Geranyl acetone	966.25	365.801	0.378578	0.00883045	1.60646	down	Prenol lipids	Lipids and lipid-like molecules	Monoterpenoids	HMDB0031846	--	--
pos_9202	Humulene	52.7699	14.1234	0.267641	0.00510929	1.70758	down	Prenol lipids	Lipids and lipid-like molecules	Sesquiterpenoids	HMDB0036467	--	--
pos_7164	Valerenolic acid	1036.01	8714.12	8.41126	0.0423252	1.42714	up	Prenol lipids	Lipids and lipid-like molecules	Sesquiterpenoids	HMDB0036563	--	--
neg_11206	MADECASSIC ACID	11518.8	4746.69	0.412084	0.00404022	1.82369	down	Prenol lipids	Lipids and lipid-like molecules	Triterpenoids	HMDB0036670	--	--
neg_11929	ENOXOLONE	38135.4	12550.4	0.329102	0.00343406	1.77482	down	Prenol lipids	Lipids and lipid-like molecules	Triterpenoids	HMDB0011628	--	--
neg_12284	Terpin	80.345	41.3915	0.515172	0.0482274	1.3592	down	Prenol lipids	Lipids and lipid-like molecules	Monoterpenoids	HMDB0036145	--	--
neg_6044	Terpinen-4-ol	99.1284	64.0741	0.646374	0.0432053	1.21669	down	Prenol lipids	Lipids and lipid-like molecules	Monoterpenoids	HMDB0035833	--	--
neg_13015	Menthol	564.664	359.312	0.636329	0.0112329	1.42236	down	Prenol lipids	Lipids and lipid-like molecules	Monoterpenoids	HMDB0035765	C00400	Inflammatory mediator regulation of TRP channels(ko04750)
pos_10938	Ubiquinone Q1	13.5436	30.2186	2.23121	0.0261906	1.427	up	Prenol lipids	Lipids and lipid-like molecules	Quinone and hydroquinone lipids	HMDB0002012	C00399	Ubiquinone and other terpenoid-quinone biosynthesis(ko00130);;Metabolic pathways(ko01100);;Oxidative phosphorylation(ko00190)
neg_6368	(6R)-5,10-Methenyltetrahydrofolic acid	7844.66	2654.77	0.338418	0.000589652	1.93565	down	Pteridines and derivatives	Organoheterocyclic compounds	Pterins and derivatives	HMDB0062623	--	--
neg_8430	5,10-Methenyltetrahydrofolate	800.814	138.697	0.173195	0.0278914	1.39111	down	Pteridines and derivatives	Organoheterocyclic compounds	Pterins and derivatives	HMDB0062623	C00445	Carbon metabolism(ko01200);;Metabolic pathways(ko01100);;One carbon pool by folate(ko00670)
pos_1108	Vidarabine	941.974	2343.85	2.48823	0.00158913	1.80617	up	Purine nucleosides	Nucleosides, nucleotides, and analogues	_	HMDB0014340	--	--
pos_1100	cAMP	5.25194	132.363	25.2027	0.040223	1.24965	up	Purine nucleotides	Nucleosides, nucleotides, and analogues	Cyclic purine nucleotides	HMDB0000058	C00575	Insulin signaling pathway(ko04910);;Glutamatergic synapse(ko04724);;Parathyroid hormone synthesis, secretion and action(ko04928);;Cocaine addiction(ko05030);;Purine metabolism(ko00230);;Human papillomavirus infection(ko05165);;Oocyte meiosis(ko04114);;Salivary secretion(ko04970);;Dilated cardiomyopathy(ko05414);;Parkinson disease(ko05012);;Pathways in cancer(ko05200);;Gastric acid secretion(ko049…
neg_983	3-methylcytidine	376.588	994.155	2.6399	0.0462347	1.1602	up	Pyrimidine nucleosides	Nucleosides, nucleotides, and analogues	_	HMDB0240577	--	--
neg_1062	CDP-Choline	32.7764	157.618	4.80888	0.0427933	1.2162	up	Pyrimidine nucleotides	Nucleosides, nucleotides, and analogues	Pyrimidine ribonucleotides	HMDB0001413	C00307	Metabolic pathways(ko01100);;Glycerophospholipid metabolism(ko00564);;Choline metabolism in cancer(ko05231)
pos_795	N-Methyl-2-pyrrolidinone	82.8192	60.7967	0.73409	0.00389834	1.7287	down	Pyrrolidines	Organoheterocyclic compounds	Pyrrolidones	HMDB0002039	--	--
neg_5565	5-Methyltetrahydropteroyltri-L-glutamic acid	420.134	1449.08	3.44909	0.0458005	1.26902	up	Steroids and steroid derivatives	Lipids and lipid-like molecules	Cholestane steroids	HMDB0012177	--	--
neg_11258	Sodium deoxycholate	1.02948e+06	1.36713e+06	1.32799	0.0451493	1.19039	up	Steroids and steroid derivatives	Lipids and lipid-like molecules	Bile acids, alcohols and derivatives	HMDB0000626	C04483	Bile secretion(ko04976)
neg_9067	Glycocholic Acid	47324	18125.6	0.38301	0.00315217	1.90925	down	Steroids and steroid derivatives	Lipids and lipid-like molecules	Bile acids, alcohols and derivatives	HMDB0000331	C01921	Metabolic pathways(ko01100);;Bile secretion(ko04976);;Primary bile acid biosynthesis(ko00120);;Cholesterol metabolism(ko04979)
pos_8910	Dihydrocortisol	3741.85	1057.9	0.28272	0.00608062	1.80698	down	Steroids and steroid derivatives	Lipids and lipid-like molecules	Hydroxysteroids	HMDB0003259	C05471	Steroid hormone biosynthesis(ko00140)
pos_2974	Epiandrosterone	243.196	462.538	1.90191	0.0102135	1.64155	up	Steroids and steroid derivatives	Lipids and lipid-like molecules	Androstane steroids	HMDB0000031	C00523	Steroid hormone biosynthesis(ko00140)
SUPPLEMENTARY TABLE 5: Annotation of differential metabolites base on the HMDB database.
