# Supplementary material for: Multi-omics insights into the response of the gut microbiota and metabolites to albendazole deworming in captive Rhinopithecus brelichi
Source: Front Microbiol. 2025 Apr 23;16:1581483. doi: 10.3389/fmicb.2025.1581483 (PMC12058082; doi:10.3389/fmicb.2025.1581483)
Supplement: Supplementary file 7 [file Table_6.xlsx]

## Sheet: Sheet1
#ID	AUC	name	KEGG_pathway_annotation	regulated
pos_6925	1	(2S,3S,4R)-2-aminohexadecane-1,3,4-triol	--	down
neg_11621	1	21-Hydroxypregnenolone	Steroid hormone biosynthesis(ko00140)	down
pos_8252	0.99	(+)-Mayurone	--	down
neg_1047	0.99	Ascorbic acid	Ascorbate and aldarate metabolism(ko00053);;Vitamin digestion and absorption(ko04977);;HIF-1 signaling pathway(ko04066);;Glutathione metabolism(ko00480);;Metabolic pathways(ko01100)	up
neg_1550	0.99	xanthosine	Purine metabolism(ko00230);;Caffeine metabolism(ko00232);;Metabolic pathways(ko01100);;ABC transporters(ko02010)	up
neg_8656	0.99	Diosmetin	--	up
neg_9335	0.99	Gamma-glutamyl-L-putrescine	--	down
pos_6251	0.98	7-Dehydrocholesterol 5,6-oxide	--	up
pos_6672	0.98	(±)-Naringenin	--	up
pos_6826	0.98	PS(16:0/0:0)	--	down
pos_6966	0.98	(-)-Ceriferol 1	--	up
pos_8398	0.98	2-Methyl-2-phenyl-undecane	--	down
neg_7613	0.98	Gallic acid	--	up
neg_7632	0.98	1-(sn-glycero-3-phospho)-1D-myo-inositol	--	up
neg_7778	0.98	4,5-Dihydroorotic acid	Pyrimidine metabolism(ko00240);;Metabolic pathways(ko01100)	up
pos_4085	0.97	Ile Leu	--	up
pos_6131	0.97	9-deoxy-9-methylene-16,16-dimethyl -PGE2	--	up
pos_6182	0.97	1,2-Benzenedicarboxylic acid	ABC transporters(ko02010);;Metabolic pathways(ko01100)	up
neg_13495	0.97	Palmitaldehyde	Fatty acid degradation(ko00071)	up
neg_7737	0.97	phenylglyoxal	--	up
neg_7748	0.97	Luteolin	Metabolic pathways(ko01100)	up
neg_8651	0.97	2-(Formamido)-N1-(5-phospho-D-ribosyl)acetamidine	Metabolic pathways(ko01100);;Purine metabolism(ko00230)	up
neg_8912	0.97	Ethyl-4-hydroxybenzoate	--	up
pos_1073	0.96	(2R,3R)-2,3-Dihydroxy-3-methylpentanoate	Metabolic pathways(ko01100);;Biosynthesis of amino acids(ko01230);;Valine, leucine and isoleucine biosynthesis(ko00290);;2-Oxocarboxylic acid metabolism(ko01210)	up
pos_5503	0.96	ESCULETIN	--	up
pos_6174	0.96	Oxazepam	--	up
pos_7271	0.96	PEUCEDANIN	--	up
pos_7294	0.96	DIHYDROROBUSTIC ACID	--	up
pos_8083	0.96	Aflatoxin B1	Chemical carcinogenesis(ko05204);;Metabolism of xenobiotics by cytochrome P450(ko00980);;Hepatocellular carcinoma(ko05225)	up
pos_8496	0.96	Lupinisoflavone A	--	up
pos_9089	0.96	5-Hydroxy-8-(4-hydroxy-3-methoxyphenyl)-2,2-dimethyl-2H,6H-benzo[1,2-b:5,4-b']dipyran-6-one	--	up
neg_1667	0.96	D-arabinonate	--	down
neg_7746	0.96	Coumestrol	--	up
neg_8648	0.96	carboxin	--	up
neg_9229	0.96	S-(p-Azidophenacyl)glutathione	--	up
neg_9459	0.96	Purpurin	--	up
neg_9460	0.96	Rhein	--	up
pos_3848	0.95	L-1,2,3,4-Tetrahydro-beta-carboline-3-carboxylic acid	--	down
pos_4569	0.95	4-Hydroxy-3-methoxycinnamaldehyde	Metabolic pathways(ko01100)	down
pos_5191	0.95	Hyrtial	--	up
pos_6800	0.95	Retinyl beta-glucuronide	--	down
pos_6805	0.95	Kaempferol	Metabolic pathways(ko01100)	up
pos_7267	0.95	ACACETIN DIACETATE	--	up
pos_7331	0.95	Sinaticin	--	up
pos_971	0.95	Diethyl pyrocarbonate	--	down
pos_9864	0.95	ergosteryl 3-beta-D-glucoside	--	up
pos_2736	0.94	Dodecylbenzene	--	down
pos_6510	0.94	Ser Ile Pro Gly	--	down
pos_6514	0.94	Val His Pro Leu	--	down
pos_6796	0.94	5,7-Dihydroxy-3-methoxy-4'-prenyloxyflavone	--	up
pos_6991	0.94	8-Hydroxygalangin 7-methyl ether 8-butyrate	--	up
pos_7334	0.94	Delphinidin 3-O-(acetylglucoside)	--	up
neg_12321	0.94	1-monohexadecanoylglycerol	--	down
neg_5520	0.94	3-Methoxybenzenepropanoic acid	--	down
neg_6027	0.94	4-Hydroxycinnamic acid	Ubiquinone and other terpenoid-quinone biosynthesis(ko00130);;Metabolic pathways(ko01100);;Tyrosine metabolism(ko00350)	down
neg_6368	0.94	(6R)-5,10-Methenyltetrahydrofolic acid	--	down
pos_1321	0.93	Pyrrolidine	--	up
pos_8972	0.93	6,8,10,12-pentadecatetraenal	--	down
neg_1062	0.93	CDP-Choline	Metabolic pathways(ko01100);;Glycerophospholipid metabolism(ko00564);;Choline metabolism in cancer(ko05231)	up
neg_11726	0.93	N-Oleoylglycine	--	up
neg_1789	0.93	Geranyl-PP	--	up
neg_9067	0.93	Glycocholic Acid	Metabolic pathways(ko01100);;Bile secretion(ko04976);;Primary bile acid biosynthesis(ko00120);;Cholesterol metabolism(ko04979)	down
neg_9611	0.93	Irbesartan	--	down
neg_9935	0.93	Chrysin	--	down
pos_6027	0.92	Ser Thr Arg Asn	--	down
pos_6125	0.92	7-OXOCALLITRISIC ACID, METHYL ESTER	--	down
pos_6395	0.92	Gibberellin A14	--	down
pos_7292	0.92	Cuneatin methyl ether	--	up
pos_8910	0.92	Dihydrocortisol	Steroid hormone biosynthesis(ko00140)	down
neg_11929	0.92	ENOXOLONE	--	down
neg_1526	0.92	Glutaric acid	Metabolic pathways(ko01100);;Lysine degradation(ko00310);;Fatty acid degradation(ko00071)	up
neg_1528	0.92	D-Glucuronolactone	Ascorbate and aldarate metabolism(ko00053);;Metabolic pathways(ko01100)	up
neg_2912	0.92	5'-(aminoiminomethyl)amino-5'-deoxyadenosine dihydrogen sulfate	--	down
pos_10029	0.91	6-heptenal	--	down
pos_10503	0.91	D,L-gamma-methylphosphinothricin	--	down
pos_10619	0.91	Ethyl hexadecanoate	--	down
pos_4018	0.91	Phenylethylamine	Metabolic pathways(ko01100);;Phenylalanine metabolism(ko00360)	up
pos_4096	0.91	3-Buten-1-amine	--	up
pos_6171	0.91	ALIZARIN	--	up
pos_9202	0.91	Humulene	--	down
neg_1364	0.91	2(alpha-D-Mannosyl)-D-glycerate	--	up
neg_1438	0.91	5-Dehydro-4-deoxy-D-glucuronate	Metabolic pathways(ko01100);;Pentose and glucuronate interconversions(ko00040)	up
neg_6414	0.91	N-formylanthranilic acid	Tryptophan metabolism(ko00380);;Metabolic pathways(ko01100)	up
neg_7744	0.91	Quinone	--	up
pos_1881	0.9	Delta 8,14 -Sterol	Metabolic pathways(ko01100)	up
pos_3295	0.9	PG(17:0/17:0)	--	up
pos_6089	0.9	5,7-Dihydroxychromone	--	up
pos_6106	0.9	Dehydrooreadone	--	down
pos_6185	0.9	1,7-Dimethylxanthine	Caffeine metabolism(ko00232);;Metabolic pathways(ko01100)	up
pos_6368	0.9	1α,25-dihydroxy-3α-methyl-3-deoxyvitamin D3 /1α,25-dihydroxy-3α-methyl-3-deoxycholecalciferol	--	up
pos_6387	0.9	1,2-Didecanoyl-sn-glycerol	--	up
pos_6847	0.9	Thr Asp Phe	--	up
pos_8988	0.9	7-Ethyl-3,6-dihydro-1,4-dimethylazulene	--	down
neg_7507	0.9	cerulenin	--	down
neg_796	0.9	L-Lyxose	Pentose and glucuronate interconversions(ko00040)	up
neg_9253	0.895	6-Phosphogluconic acid	--	up
pos_1108	0.89	Vidarabine	--	up
pos_4258	0.89	Ile Leu Glu	--	up
pos_5248	0.89	Linustatin	--	down
pos_5875	0.89	5-Methoxyhinokinin	--	up
pos_680	0.89	Thr Ile Gln	--	up
pos_7072	0.89	(6RS)-6,19-epidioxy-24,24-difluoro-25-hydroxy-6,19-dihydrovitamin D3 / (6RS)-6,19-epidioxy-24,24-difluoro-25-hydroxy-6,19-dihydrocholecalciferol	--	down
pos_7415	0.89	S(8)-succinyldihydrolipoamide	--	up
pos_763	0.89	Uridine	Metabolic pathways(ko01100);;Pyrimidine metabolism(ko00240);;ABC transporters(ko02010)	up
neg_11206	0.89	MADECASSIC ACID	--	down
neg_1389	0.89	Uridine monophosphate (UMP)	--	up
neg_1995	0.89	ethylglyoxalbis(guanylhydrazone)	--	down
neg_6284	0.89	1,1-Diethoxy ethane	--	down
neg_7456	0.89	16-phenyl-tetranor-PGE2	--	down
neg_7492	0.89	4-deoxypyridoxine	--	down
neg_7699	0.89	Nodularin	--	down
neg_8001	0.89	PC(16:1(9Z)/0:0)	Choline metabolism in cancer(ko05231);;Glycerophospholipid metabolism(ko00564)	up
neg_823	0.89	(S)-Methylmalonic acid semialdehyde	Metabolic pathways(ko01100)	up
neg_8430	0.89	5,10-Methenyltetrahydrofolate	Carbon metabolism(ko01200);;Metabolic pathways(ko01100);;One carbon pool by folate(ko00670)	down
neg_8820	0.89	Lys Glu Phe Lys	--	down
pos_1018	0.88	3',5'-Cyclic dGMP	--	up
pos_1087	0.88	deoxyguanosine 5'-monophosphate (dGMP)	--	up
pos_1316	0.88	Val Val	--	up
pos_1391	0.88	Allysine	Lysine degradation(ko00310);;Metabolic pathways(ko01100);;Biosynthesis of amino acids(ko01230);;Lysine biosynthesis(ko00300)	down
pos_2253	0.88	1α,25-dihydroxy-26,27-dimethylvitamin D3 / 1α,25-dihydroxy-26,27-dimethylcholecalciferol	--	down
pos_4083	0.88	Ile Val	--	up
pos_4273	0.88	ARECOLINE	--	down
pos_5331	0.88	Acromelic acid A	--	down
pos_5601	0.88	beta-Hydroxy-2',6'-dimethoxy-3',4'-methylenedioxydihydrochalcone	--	down
pos_6483	0.88	3-Hydroxy-7,8-dihydro-beta-ionol	--	down
pos_7126	0.88	Glycocholic acid hydrate	--	down
pos_8324	0.88	Norethindrone	--	down
neg_10113	0.88	3-O-Mycarosylerythronolide B	--	down
neg_1213	0.88	Uridine 5'-monophosphate	Pyrimidine metabolism(ko00240);;Metabolic pathways(ko01100)	up
neg_2041	0.88	Scopolamine N-oxide	--	up
neg_4530	0.88	Pantothenic Acid	Metabolic pathways(ko01100);;beta-Alanine metabolism(ko00410);;Vitamin digestion and absorption(ko04977);;Pantothenate and CoA biosynthesis(ko00770)	up
neg_4629	0.88	Xanthurenic acid	Tryptophan metabolism(ko00380)	down
neg_7214	0.88	3-Hydroxyphenylacetic acid	Phenylalanine metabolism(ko00360);;Tyrosine metabolism(ko00350);;Metabolic pathways(ko01100)	up
neg_7912	0.88	Lysyl-Asparagine	--	down
neg_847	0.88	D-Lactic acid	Glucagon signaling pathway(ko04922);;Propanoate metabolism(ko00640);;Glycolysis / Gluconeogenesis(ko00010);;HIF-1 signaling pathway(ko04066);;Pyruvate metabolism(ko00620);;Central carbon metabolism in cancer(ko05230);;Metabolic pathways(ko01100);;cAMP signaling pathway(ko04024);;Tryptophan metabolism(ko00380);;Fructose and mannose metabolism(ko00051)	up
neg_942	0.88	Azacitidine	--	up
neg_983	0.88	3-methylcytidine	--	up
pos_4700	0.87	5'-amino-5'-deoxyuridine	--	down
pos_5167	0.87	Demethylsulochrin	--	down
pos_5594	0.87	1-(3-Carboxypropyl)-3,7-dimethylxanthine	--	down
pos_6470	0.87	Cubebin	--	up
pos_672	0.87	L-Carnitine	Bile secretion(ko04976);;Thermogenesis(ko04714)	down
pos_6845	0.87	Angoletin	--	down
pos_7509	0.87	Piperonal	--	up
pos_7901	0.87	AM3102	--	down
pos_9077	0.87	Geranyl acetone	--	down
neg_13015	0.87	Menthol	Inflammatory mediator regulation of TRP channels(ko04750)	down
neg_1433	0.87	Pyrrolidonecarboxylic acid	Metabolic pathways(ko01100);;Glutathione metabolism(ko00480)	up
neg_1459	0.87	Xanthine	Purine metabolism(ko00230);;Caffeine metabolism(ko00232);;Metabolic pathways(ko01100)	up
neg_5595	0.87	5-Methylthioribose	Cysteine and methionine metabolism(ko00270);;Metabolic pathways(ko01100)	down
neg_6014	0.87	L-Isoleucine	Protein digestion and absorption(ko04974);;Mineral absorption(ko04978);;2-Oxocarboxylic acid metabolism(ko01210);;Biosynthesis of amino acids(ko01230);;Metabolic pathways(ko01100);;Shigellosis(ko05131);;Valine, leucine and isoleucine degradation(ko00280);;Central carbon metabolism in cancer(ko05230);;Aminoacyl-tRNA biosynthesis(ko00970);;ABC transporters(ko02010);;Valine, leucine and isoleucine b…	up
neg_7235	0.87	Indole-3-acetic acid sodium salt	--	down
pos_2153	0.86	Trandolapril glucuronide	--	down
pos_2431	0.86	1,2-Diacetylhydrazine	Drug metabolism - other enzymes(ko00983)	down
pos_4199	0.86	2-Aminopropiophenone	--	up
pos_5106	0.86	9,10-Dihydroxyanthracene	--	down
pos_6055	0.86	1,7-Diphenyl-4-hepten-3-one	--	down
pos_6468	0.86	Musanolone C	--	up
pos_6878	0.86	GMP-lysine	--	up
pos_7164	0.86	Valerenolic acid	--	up
pos_8989	0.86	alpha-Corocalene	--	down
pos_9845	0.86	PE(16:1(9Z)/22:4(7Z,10Z,13Z,16Z))	Retrograde endocannabinoid signaling(ko04723);;Pathogenic Escherichia coli infection(ko05130);;Kaposi sarcoma-associated herpesvirus infection(ko05167);;Metabolic pathways(ko01100);;Autophagy - other(ko04136);;Autophagy - animal(ko04140);;Glycerophospholipid metabolism(ko00564);;Glycosylphosphatidylinositol (GPI)-anchor biosynthesis(ko00563)	up
pos_9875	0.86	2,6-Dimethyl-1,7-octadien-3,6-diol	--	down
neg_10714	0.86	Dioctyl Phthalate	--	up
neg_11147	0.86	13,14-Dihydro-15-keto-PGE2	--	down
pos_10729	0.85	2,2,4-Trimethyl-6-(1-oxo-3-phenylpropyl)-1,3,5-cyclohexanetrione	--	up
pos_10770	0.85	2-Octaprenyl-3-methyl-6-methoxy-1,4-benzoquinol	--	up
pos_1100	0.85	cAMP	Insulin signaling pathway(ko04910);;Glutamatergic synapse(ko04724);;Parathyroid hormone synthesis, secretion and action(ko04928);;Cocaine addiction(ko05030);;Purine metabolism(ko00230);;Human papillomavirus infection(ko05165);;Oocyte meiosis(ko04114);;Salivary secretion(ko04970);;Dilated cardiomyopathy(ko05414);;Parkinson disease(ko05012);;Pathways in cancer(ko05200);;Gastric acid secretion(ko049…	up
pos_1177	0.85	Cytosine	Pyrimidine metabolism(ko00240);;Metabolic pathways(ko01100)	up
pos_1377	0.85	Sorbaldehyde	--	down
pos_1874	0.85	alpha-Santalal	--	up
pos_5326	0.85	Galactosylglycerol	Glycerolipid metabolism(ko00561);;Galactose metabolism(ko00052)	down
pos_5592	0.85	(x)-1,2-Propanediol 1-O-b-D-glucopyranoside	--	down
pos_6122	0.85	17alpha-Dihydroequilenin	--	down
pos_6364	0.85	9-[6(RS)-C-carboxamido-5,6,7-trideoxy-beta-D-ribo-octofuranosyl]-9H-purin-6-amine	--	down
pos_7915	0.85	6-Gingesulfonic acid	--	up
pos_795	0.85	N-Methyl-2-pyrrolidinone	--	down
pos_8024	0.85	2,4,5,7alpha-Tetrahydro-1,4,4,7a-tetramethyl-1H-inden-2-ol	--	down
neg_1327	0.85	O-Acetyl-L-homoserine	Cysteine and methionine metabolism(ko00270);;Metabolic pathways(ko01100)	down
neg_1451	0.85	O-Phosphoethanolamine	Glycerophospholipid metabolism(ko00564);;Metabolic pathways(ko01100);;Sphingolipid metabolism(ko00600);;Sphingolipid signaling pathway(ko04071)	up
neg_5234	0.85	Methyl 2-hydroxy benzoate	--	up
neg_5432	0.85	2-Methyl-5-isopropylpyrazine	--	down
neg_5474	0.85	Pimelic acid	Biotin metabolism(ko00780);;Metabolic pathways(ko01100)	down
neg_5743	0.85	Ureidopropionic acid	--	down
neg_6959	0.85	4-Vinylguaiacol	--	down
neg_837	0.85	Guanosine triphosphate (GTP)	--	up
pos_10528	0.84	5-Amino-6-ribitylamino uracil	Riboflavin metabolism(ko00740);;Metabolic pathways(ko01100)	down
pos_10544	0.84	1-Nitro-7-hydroxy-8-glutathionyl-7,8-dihydronaphthalene	Metabolism of xenobiotics by cytochrome P450(ko00980)	down
pos_10605	0.84	3-Hexaprenyl-4-hydroxybenzoic acid	Ubiquinone and other terpenoid-quinone biosynthesis(ko00130)	up
pos_10625	0.84	2-Heptanone	--	down
pos_1176	0.84	Pyridoxine	Vitamin B6 metabolism(ko00750);;Metabolic pathways(ko01100)	down
pos_6225	0.84	1,8-Dimethylnaphthalene	--	down
pos_6509	0.84	BW 245C	--	down
pos_689	0.84	2-(3-Carboxy-3-(methylammonio)propyl)-L-histidine	--	up
pos_7081	0.84	13,14-dihydro-16,16-difluoro Prostaglandin F2α	--	up
neg_12151	0.84	isoheptanol	--	down
neg_1818	0.84	CMP-3-deoxy-D-manno-octulosonate	Metabolic pathways(ko01100)	up
neg_7186	0.84	Phe Thr Asn Lys	--	down
pos_10760	0.83	2,6-Di-tert-butyl-4-ethylphenol	--	down
pos_1123	0.83	L-trans-4-Methyl-2-pyrrolidinecarboxylic acid	--	up
pos_1304	0.83	Melleolide F	--	up
pos_5635	0.83	1-Phenyl-1,3-nonadecanedione	--	up
pos_7001	0.83	Hildecarpin	--	up
pos_7010	0.83	alpha-Linolenic acid	Metabolic pathways(ko01100);;alpha-Linolenic acid metabolism(ko00592);;Biosynthesis of unsaturated fatty acids(ko01040)	up
pos_8289	0.83	Pregnan-20-one, 17-(acetyloxy)-3-hydroxy-6-methyl-, (3b,5b,6a)-	--	up
pos_8701	0.83	IPC 18:0;3/24:0;2	--	up
pos_9019	0.83	1-octen-3-one	--	down
pos_9812	0.83	26,27-diethyl-1α,25-dihydroxy-20,21-didehydro-23-oxavitamin D3 / 26,27-diethyl-1α,25-dihydroxy-20,21-didehydro-23-oxacholecalciferol	--	down
neg_3645	0.83	2-octaprenylphenol	Ubiquinone and other terpenoid-quinone biosynthesis(ko00130)	up
pos_10031	0.82	(±)8(9)-EET	--	down
pos_10938	0.82	Ubiquinone Q1	Ubiquinone and other terpenoid-quinone biosynthesis(ko00130);;Metabolic pathways(ko01100);;Oxidative phosphorylation(ko00190)	up
pos_1396	0.82	Cyclohexyl cinnamate	--	down
pos_2145	0.82	Ascochitin	--	up
pos_4048	0.82	Estrone 16-oxime	--	up
pos_5424	0.82	cis-4,5-Dihydroxy-4,5-dihydropyrene	--	down
pos_5532	0.82	Cytidine	ABC transporters(ko02010);;Metabolic pathways(ko01100);;Pyrimidine metabolism(ko00240)	down
pos_6059	0.82	Acitretin Ro 23-4750	--	down
pos_649	0.82	O-Phosphorylethanolamine	Metabolic pathways(ko01100);;Glycerophospholipid metabolism(ko00564);;Sphingolipid signaling pathway(ko04071);;Sphingolipid metabolism(ko00600)	up
pos_6891	0.82	MACLUROXANTHONE	--	down
pos_84	0.82	L-Pipecolic acid	Metabolic pathways(ko01100);;Lysine degradation(ko00310)	up
pos_8693	0.82	LysoPE(15:0/0:0)	--	up
pos_9222	0.82	HU-308	--	up
pos_9372	0.82	4,4alpha,5,6-Tetrahydro-7-methyl-2(3H)-naphthalenone	--	down
neg_10650	0.82	3-Carboxy-2,3,4,9-tetrahydro-1H-pyrido[3,4-b]indole-1-propanoic acid	--	up
neg_11468	0.82	Oleic acid	Longevity regulating pathway - worm(ko04212);;Fatty acid biosynthesis(ko00061);;Biosynthesis of unsaturated fatty acids(ko01040)	down
neg_2475	0.82	Alisol A	--	up
neg_3451	0.82	(1S,2R)-1-C-(indol-3-yl)glycerol 3-phosphate	Metabolic pathways(ko01100);;Biosynthesis of amino acids(ko01230);;Phenylalanine, tyrosine and tryptophan biosynthesis(ko00400)	up
neg_705	0.82	Ribose 1-phosphate	Purine metabolism(ko00230);;Pentose phosphate pathway(ko00030);;Metabolic pathways(ko01100)	up
neg_8154	0.82	D-arabinono-1,4-lactone	--	up
pos_1660	0.81	Dilophic acid methyl ester	--	down
pos_2974	0.81	Epiandrosterone	Steroid hormone biosynthesis(ko00140)	up
pos_2977	0.81	DG(13:0/20:4(5Z,8Z,11Z,14Z)/0:0)[iso2]	--	up
pos_3102	0.81	5,6α epoxy-cholesterol	--	up
pos_4498	0.81	Ser Ile	--	down
pos_4690	0.81	Magnoflorine	--	up
pos_5327	0.81	2'-Hydroxyfurano[2'',3'':4',3']chalcone	--	down
pos_5533	0.81	Isoimperatorin	--	down
pos_5589	0.81	FLAVANONE	--	down
pos_5678	0.81	Cymathere lactone	--	down
pos_7152	0.81	2-Ethoxynaphthalene	--	up
pos_7379	0.81	2-Butyl-3-phenyl-2-propen-1-al	--	up
pos_7380	0.81	(±)-Anisoxide	--	up
pos_8668	0.81	(±)16-HETE	--	down
pos_9686	0.81	10E,12E-Hexadecadien-1-ol	--	down
pos_9830	0.81	PC(18:0/P-18:1(11Z))	--	up
neg_11759	0.81	1,4-Decanolide	--	down
neg_1184	0.81	Glucosan	--	down
neg_13685	0.81	Cycloastragenol	--	up
neg_1456	0.81	5-Methylthioribose 1-phosphate	Cysteine and methionine metabolism(ko00270);;Metabolic pathways(ko01100)	up
neg_2110	0.81	Queuine	--	up
neg_5472	0.81	4-hydroxyhexan-3-one	--	down
neg_5874	0.81	Acetyl-DL-Leucine	--	up
neg_6909	0.81	Pioglitazone	--	down
neg_9863	0.81	PE(19:0/16:0)	--	down
pos_1050	0.8	m-Coumaric acid	Metabolic pathways(ko01100);;Phenylalanine metabolism(ko00360)	up
pos_10584	0.8	tetranor-12(S)-HETE	--	up
pos_10761	0.8	Oxandrolone	--	down
pos_1334	0.8	Ethosuximide M7	--	down
pos_1395	0.8	p-Lactophenetide	--	down
pos_1788	0.8	beta-Farnesene	--	down
pos_3422	0.8	Cer(d18:0/15:0)	--	down
pos_7087	0.8	Linalool acetate	--	down
pos_717	0.8	METHACHOLINE	--	up
pos_9962	0.8	PE(16:0/14:0)	--	down
neg_13095	0.8	3-beta-Hydroxy-4-beta-methyl-5-alpha-cholest-7-ene-4-alpha-carboxylate	--	up
neg_13464	0.8	Ginkgolic Acid	--	down
neg_6555	0.8	coformycin	--	down
neg_7960	0.8	15(R),19(R)-hydroxy PGF2α	--	down
pos_7284	0.795	2-[4-(Acetyloxy)phenyl]-5,6,7,8-tetramethoxy-4H-1-benzopyran-4-one	--	up
neg_7954	0.795	2-amino-6-(hydroxymethyl)-7,8-dihydropteridin-4-ol	--	down
pos_1048	0.79	Benzofuran	--	up
pos_1049	0.79	Salicylaldehyde	Metabolic pathways(ko01100)	up
pos_1105	0.79	6-Acetyl-2,3-dihydro-2-(hydroxymethyl)-4(1H)-pyridinone	--	down
pos_1384	0.79	trans-Cinnamic acid	Metabolic pathways(ko01100);;Ubiquinone and other terpenoid-quinone biosynthesis(ko00130);;Phenylalanine metabolism(ko00360)	up
pos_1777	0.79	(S)-(-)-Perillyl alcohol	--	down
pos_2327	0.79	Matrine	--	down
pos_3854	0.79	Arginyl-Histidine	--	down
pos_3882	0.79	L-4-Hydroxy-3-methoxy-a-methylphenylalanine	--	down
pos_4808	0.79	Netilmicin	--	down
pos_4872	0.79	Metoprolol	--	up
pos_5321	0.79	(Z)-1-(Methylthio)-5-phenyl-1-penten-3-yne	--	down
pos_6223	0.79	2-Naphthaldehyde	--	down
pos_7303	0.79	3,5,6-Trimethoxyfurano[2,3:7,8]flavone	--	up
pos_7489	0.79	Methallenestrilphenol	--	up
neg_13690	0.79	Protoporphyrinogen IX	Porphyrin and chlorophyll metabolism(ko00860);;Metabolic pathways(ko01100)	up
neg_4119	0.79	PG(18:1(11Z)/18:1(11Z))	--	up
neg_6838	0.79	Anserine	Metabolic pathways(ko01100);;Histidine metabolism(ko00340);;beta-Alanine metabolism(ko00410)	down
neg_8921	0.79	Cardamonin	--	up
neg_9190	0.785	PE(19:0/14:0)	--	down
pos_3514	0.78	Cer(d18：1 18：1(9Z))	--	down
pos_6303	0.78	dihydrohomopteroate	--	down
pos_6791	0.78	p-Methylolphenol	--	down
pos_7199	0.78	xi-3-(4-Isopropylphenyl)-2-methylpropanal	--	down
pos_7377	0.78	3-Phenyl-4-pentenal	--	up
pos_7684	0.78	10-[5]-ladderane-decanoic acid	--	down
pos_8909	0.78	methyl 10,13-dihydroxy-9-oxo-11-octadecenoate	--	down
neg_5441	0.78	cis-3-(Carboxy-ethyl)-3,5-cyclo-hexadiene-1,2-diol	Metabolic pathways(ko01100);;Phenylalanine metabolism(ko00360)	down
neg_6276	0.78	Nanaomycin	--	down
pos_2895	0.775	Asp Arg Met Arg	--	down
pos_10208	0.77	(Z)-alpha-Bergamotenoic acid	--	down
pos_1786	0.77	formyl 4Z-decenoate	--	down
pos_3532	0.77	2-octaprenyl-3-methyl-6-methoxy-1,4-benzoquinone	Ubiquinone and other terpenoid-quinone biosynthesis(ko00130)	up
pos_4667	0.77	Lysyl-Lysine	--	down
pos_4671	0.77	D-Biotin	ABC transporters(ko02010);;Biotin metabolism(ko00780);;Vitamin digestion and absorption(ko04977);;Metabolic pathways(ko01100)	down
pos_5555	0.77	Clavamycin F	--	up
pos_6855	0.77	PI(P-20:0/0:0)	--	down
pos_8363	0.77	3,5-tetradecadienoate	--	down
pos_9000	0.77	(3beta,15alpha,22S,24E)-3,15,22-Trihydroxylanosta-7,9(11),24-trien-26-oic acid	--	down
pos_9848	0.77	PG(16:0/18:1(11Z))	--	up
pos_9941	0.77	PS(18:1(11Z)/17:0)	--	down
neg_6195	0.77	D-Pantothenoyl-L-cysteine	Pantothenate and CoA biosynthesis(ko00770)	down
neg_6450	0.77	DL-o-Tyrosine	--	down
neg_6671	0.77	PRENYLETIN	--	down
neg_8666	0.77	di-trans,poly-cis-hexaprenyl diphosphate	--	down
neg_8981	0.77	8-Amino-7-oxononanoic acid	Biotin metabolism(ko00780);;Metabolic pathways(ko01100)	down
pos_8356	0.765	Pimelylcarnitine	--	down
pos_11059	0.76	Alpha-Linolenic acid	Metabolic pathways(ko01100);;alpha-Linolenic acid metabolism(ko00592);;Biosynthesis of unsaturated fatty acids(ko01040)	down
pos_4535	0.76	amiclenomycin	--	down
pos_777	0.76	D-Cysteine	Cysteine and methionine metabolism(ko00270);;Metabolic pathways(ko01100)	up
pos_8062	0.76	(-)-14-Serratene	--	down
pos_9123	0.76	Cannabidiol dimethyl ether	--	down
pos_9599	0.76	18alpha.-Glycyrrhetinic acid	--	up
neg_1083	0.76	Adenosine monophosphate	Metabolic pathways(ko01100);;Purine metabolism(ko00230)	up
neg_11258	0.76	Sodium deoxycholate	Bile secretion(ko04976)	up
neg_1328	0.76	Gluconolactone	Metabolic pathways(ko01100);;Pentose phosphate pathway(ko00030);;Carbon metabolism(ko01200)	down
neg_5349	0.76	hydroxyl diethyl succinate	--	down
neg_5563	0.76	Riboflavin (Vitamin B2)	--	down
neg_7855	0.76	3-alpha,12-alpha-dihydroxy-7-oxo-5-beta-cholanate	--	down
pos_10746	0.75	PGF2α isopropyl ester	--	down
pos_1325	0.75	trans-Zeatin	Metabolic pathways(ko01100)	down
pos_1779	0.75	2E,4Z-Heptadienal	--	down
pos_1783	0.75	(2E,4E)-nona-2,4,-dienal	--	down
pos_1964	0.75	cis-6,7-epoxy-9Z-heptadecene	--	down
pos_1987	0.75	(3E,7E)-4,8,12-Trimethyl-1,3,7,11-tridecatetraene	--	down
pos_4858	0.75	2-Methyl-1-phenyl-2-propanyl butyrate	--	down
pos_6236	0.75	Brefeldin A	--	down
pos_8362	0.75	2,4-di-tert-butylphenol	--	down
pos_8409	0.75	Nicotinamide riboside	--	up
neg_12284	0.75	Terpin	--	down
neg_1497	0.75	3-Hydroxyanthranilic acid	Metabolic pathways(ko01100);;Tryptophan metabolism(ko00380)	down
neg_3763	0.75	1,3-Dipalmitin	--	up
neg_6044	0.75	Terpinen-4-ol	--	down
neg_6620	0.75	2,3-Dihydro-2,3-dihydroxy-4-(4-methoxyphenyl)-1H-phenalen-1-one	--	up
neg_8427	0.75	6-keto PGE1	Arachidonic acid metabolism(ko00590);;Metabolic pathways(ko01100)	down
neg_8577	0.75	9,10,16-trihydroxy palmitic acid	--	down
pos_10114	0.74	Ricinoleic Acid methyl ester	--	down
pos_6112	0.74	N-Acetyl-D-leucine	--	down
pos_8907	0.74	9(S)-HpOTrE	alpha-Linolenic acid metabolism(ko00592)	down
pos_9923	0.74	Glyceryl lactooleate	--	down
neg_10995	0.74	17-Octadecynoic Acid	--	down
neg_13155	0.74	2-nonanone	--	down
neg_3254	0.74	Leukotriene F4	Metabolic pathways(ko01100);;Arachidonic acid metabolism(ko00590)	up
neg_4749	0.74	Isopropyl methoxypyrazine	--	down
neg_5565	0.74	5-Methyltetrahydropteroyltri-L-glutamic acid	--	up
pos_1221	0.73	N-octanoyl-L-Homoserine lactone	--	down
pos_1957	0.73	Norbicycloekasantalal	--	down
pos_6504	0.73	Dicyclopentadiene	--	down
pos_685	0.73	(-)-Fusicoplagin A	--	up
pos_9284	0.73	3-propyl acrolein	--	up
neg_7673	0.73	Sebacic acid	--	down
pos_1120	0.72	N-(5-Methyl-3-oxohexyl)alanine	--	down
pos_1787	0.72	cis-5-dodecenoic acid	--	down
pos_1963	0.72	9Z,12Z-Linoleic acid	Biosynthesis of unsaturated fatty acids(ko01040);;Metabolic pathways(ko01100);;Linoleic acid metabolism(ko00591)	down
pos_1984	0.72	(3Z,6Z,9Z)-dodecatrienol	--	down
pos_7399	0.72	Taurodeoxycholic acid	--	down
neg_5945	0.72	Chitobiose	Metabolic pathways(ko01100);;Amino sugar and nucleotide sugar metabolism(ko00520);;ABC transporters(ko02010)	down
pos_10349	0.71	9(S)-HOTrE	alpha-Linolenic acid metabolism(ko00592)	down
pos_1951	0.71	4-Vinylcyclohexene	--	down
pos_1958	0.71	9-Hydroxygeraniol	--	down
pos_1978	0.71	Heptenal	--	down
pos_1801	0.7	11Z-hexadecenoic acid	--	down
pos_6942	0.7	Geranyl hexanoate	--	down
neg_5772	0.7	Phenyllactic acid	Phenylalanine metabolism(ko00360);;Metabolic pathways(ko01100)	down
pos_5309	0.695	4-Hydroxy-2-oxopentanoate	Metabolic pathways(ko01100);;Phenylalanine metabolism(ko00360)	down
pos_8991	0.69	Sphinganine	Sphingolipid signaling pathway(ko04071);;Sphingolipid metabolism(ko00600);;Metabolic pathways(ko01100)	down
neg_4116	0.69	16-hydroxy hexadecanoic acid	--	down
neg_7039	0.69	Acetoxy-6-gingerol	--	down
pos_4793	0.67	5-Hydroxyindoleacetic acid	--	down
pos_5679	0.66	6beta-Hydroxy-D-homo-17a-oxaandrost-4-ene-3,17-dione	--	down
pos_6231	0.66	4-n-Heptylphenol	--	down
pos_4704	0.63	Lisinopril	--	up
pos_4452	0.5	(2R,2'S)-Isobuteine	--	down
SUPPLEMENTARY TABLE 6: The Receiver operating characteristic analysis results of differential metabolites between the pre- and post-deworming groups.
