# Supplementary material for: Multi-omics insights into the response of the gut microbiota and metabolites to albendazole deworming in captive Rhinopithecus brelichi
Source: Front Microbiol. 2025 Apr 23;16:1581483. doi: 10.3389/fmicb.2025.1581483 (PMC12058082; doi:10.3389/fmicb.2025.1581483)
Supplement: Supplementary file 8 [file Table_7.xlsx]

## Sheet: Sheet1
#ID	name	AUC	KEGG_pathway_annotation	log2FC	regulated	Pvalue	VIP
pos_6925	(2S,3S,4R)-2-aminohexadecane-1,3,4-triol	1	--	-3.73255	down	0.000202608	2.383
neg_11621	21-Hydroxypregnenolone	1	Steroid hormone biosynthesis(ko00140)	-2.45629	down	9.78251e-05	2.15142
pos_8252	(+)-Mayurone	0.99	--	-1.26301	down	0.000246975	2.21476
neg_1047	Ascorbic acid	0.99	Ascorbate and aldarate metabolism(ko00053);;Vitamin digestion and absorption(ko04977);;HIF-1 signaling pathway(ko04066);;Glutathione metabolism(ko00480);;Metabolic pathways(ko01100)	2.7552	up	0.046445	1.17352
neg_1550	xanthosine	0.99	Purine metabolism(ko00230);;Caffeine metabolism(ko00232);;Metabolic pathways(ko01100);;ABC transporters(ko02010)	3.35583	up	0.0110629	1.59385
neg_8656	Diosmetin	0.99	--	4.29823	up	0.00323751	1.6913
neg_9335	Gamma-glutamyl-L-putrescine	0.99	--	-0.94898	down	8.28099e-06	2.10156
pos_6251	7-Dehydrocholesterol 5,6-oxide	0.98	--	4.46868	up	0.000166207	2.26321
pos_6672	(±)-Naringenin	0.98	--	4.4178	up	0.0327298	1.33638
pos_6826	PS(16:0/0:0)	0.98	--	-2.24424	down	0.00431431	1.87476
pos_6966	(-)-Ceriferol 1	0.98	--	3.60155	up	0.00632617	1.6981
pos_8398	2-Methyl-2-phenyl-undecane	0.98	--	-2.00009	down	0.012045	1.6255
neg_7613	Gallic acid	0.98	--	4.81158	up	0.00339267	1.79545
neg_7632	1-(sn-glycero-3-phospho)-1D-myo-inositol	0.98	--	5.11724	up	0.00278251	1.80409
neg_7778	4,5-Dihydroorotic acid	0.98	Pyrimidine metabolism(ko00240);;Metabolic pathways(ko01100)	4.98184	up	0.00190276	1.86276
pos_4085	Ile Leu	0.97	--	2.86404	up	0.00155604	2.0113
pos_6131	9-deoxy-9-methylene-16,16-dimethyl -PGE2	0.97	--	1.85511	up	0.00100181	2.07749
pos_6182	1,2-Benzenedicarboxylic acid	0.97	ABC transporters(ko02010);;Metabolic pathways(ko01100)	4.32119	up	0.00197918	2.01978
neg_13495	Palmitaldehyde	0.97	Fatty acid degradation(ko00071)	1.62132	up	0.00200828	1.77251
neg_7737	phenylglyoxal	0.97	--	3.35933	up	0.00157712	1.89717
neg_7748	Luteolin	0.97	Metabolic pathways(ko01100)	3.62815	up	0.000383862	2.04356
neg_8651	2-(Formamido)-N1-(5-phospho-D-ribosyl)acetamidine	0.97	Metabolic pathways(ko01100);;Purine metabolism(ko00230)	4.2736	up	0.0151911	1.53486
neg_8912	Ethyl-4-hydroxybenzoate	0.97	--	3.27843	up	0.000852572	1.98369
pos_1073	(2R,3R)-2,3-Dihydroxy-3-methylpentanoate	0.96	Metabolic pathways(ko01100);;Biosynthesis of amino acids(ko01230);;Valine, leucine and isoleucine biosynthesis(ko00290);;2-Oxocarboxylic acid metabolism(ko01210)	3.45867	up	0.000555189	2.04143
pos_5503	ESCULETIN	0.96	--	4.2639	up	0.0037407	1.94924
pos_6174	Oxazepam	0.96	--	3.22818	up	0.000401106	2.24502
pos_7271	PEUCEDANIN	0.96	--	4.26367	up	0.0435612	1.48475
pos_7294	DIHYDROROBUSTIC ACID	0.96	--	4.1503	up	0.00709196	1.89009
pos_8083	Aflatoxin B1	0.96	Chemical carcinogenesis(ko05204);;Metabolism of xenobiotics by cytochrome P450(ko00980);;Hepatocellular carcinoma(ko05225)	4.15115	up	0.0105063	1.82993
pos_8496	Lupinisoflavone A	0.96	--	3.55248	up	0.00572358	1.97675
pos_9089	5-Hydroxy-8-(4-hydroxy-3-methoxyphenyl)-2,2-dimethyl-2H,6H-benzo[1,2-b:5,4-b']dipyran-6-one	0.96	--	4.49518	up	0.00797128	1.90873
neg_1667	D-arabinonate	0.96	--	-1.05453	down	0.00200613	1.80989
neg_7746	Coumestrol	0.96	--	4.02658	up	0.0020902	1.86078
neg_8648	carboxin	0.96	--	4.26595	up	0.0263915	1.41993
neg_9229	S-(p-Azidophenacyl)glutathione	0.96	--	4.08456	up	0.00652631	1.71957
neg_9459	Purpurin	0.96	--	4.08081	up	0.00383338	1.7757
neg_9460	Rhein	0.96	--	3.66712	up	0.00339733	1.79005
pos_3848	L-1,2,3,4-Tetrahydro-beta-carboline-3-carboxylic acid	0.95	--	-0.756335	down	0.000914148	1.96491
pos_4569	4-Hydroxy-3-methoxycinnamaldehyde	0.95	Metabolic pathways(ko01100)	-0.805845	down	0.000553517	1.97963
pos_5191	Hyrtial	0.95	--	3.14703	up	0.0294893	1.45415
pos_6800	Retinyl beta-glucuronide	0.95	--	-1.99872	down	0.000427357	1.97212
pos_6805	Kaempferol	0.95	Metabolic pathways(ko01100)	3.59385	up	0.0231906	1.69221
pos_7267	ACACETIN DIACETATE	0.95	--	2.72607	up	0.00279161	2.10114
pos_7331	Sinaticin	0.95	--	3.02965	up	0.00358786	2.04061
pos_971	Diethyl pyrocarbonate	0.95	--	-1.19565	down	6.26785e-06	2.36073
pos_9864	ergosteryl 3-beta-D-glucoside	0.95	--	1.00065	up	0.000132248	2.12195
pos_2736	Dodecylbenzene	0.94	--	-1.00686	down	0.00547654	1.77003
pos_6510	Ser Ile Pro Gly	0.94	--	-1.43791	down	0.000156817	2.16402
pos_6514	Val His Pro Leu	0.94	--	-2.01355	down	0.00433941	1.78751
pos_6796	5,7-Dihydroxy-3-methoxy-4'-prenyloxyflavone	0.94	--	2.90874	up	0.00253612	2.09718
pos_6991	8-Hydroxygalangin 7-methyl ether 8-butyrate	0.94	--	2.61052	up	0.00391825	2.02216
pos_7334	Delphinidin 3-O-(acetylglucoside)	0.94	--	3.15338	up	0.0141648	1.84137
neg_12321	1-monohexadecanoylglycerol	0.94	--	-1.62182	down	3.75317e-05	2.26083
neg_5520	3-Methoxybenzenepropanoic acid	0.94	--	-1.19637	down	0.00119193	1.94021
neg_6027	4-Hydroxycinnamic acid	0.94	Ubiquinone and other terpenoid-quinone biosynthesis(ko00130);;Metabolic pathways(ko01100);;Tyrosine metabolism(ko00350)	-1.02765	down	0.000620769	1.81745
neg_6368	(6R)-5,10-Methenyltetrahydrofolic acid	0.94	--	-1.56312	down	0.000589652	1.93565
pos_1321	Pyrrolidine	0.93	--	1.33474	up	0.0175397	1.49015
pos_8972	6,8,10,12-pentadecatetraenal	0.93	--	-0.464041	down	0.000314988	2.01331
neg_1062	CDP-Choline	0.93	Metabolic pathways(ko01100);;Glycerophospholipid metabolism(ko00564);;Choline metabolism in cancer(ko05231)	2.2657	up	0.0427933	1.2162
neg_11726	N-Oleoylglycine	0.93	--	1.35224	up	0.000110043	2.16542
neg_1789	Geranyl-PP	0.93	--	2.95912	up	0.0120201	1.49815
neg_9067	Glycocholic Acid	0.93	Metabolic pathways(ko01100);;Bile secretion(ko04976);;Primary bile acid biosynthesis(ko00120);;Cholesterol metabolism(ko04979)	-1.38455	down	0.00315217	1.90925
neg_9611	Irbesartan	0.93	--	-2.08576	down	0.000291872	2.11966
neg_9935	Chrysin	0.93	--	-4.20118	down	0.0399386	1.40743
pos_6027	Ser Thr Arg Asn	0.92	--	-2.11573	down	0.000712604	2.00243
pos_6125	7-OXOCALLITRISIC ACID, METHYL ESTER	0.92	--	-0.609333	down	0.00223492	1.86691
pos_6395	Gibberellin A14	0.92	--	-1.21402	down	0.00736347	1.82043
pos_7292	Cuneatin methyl ether	0.92	--	3.29613	up	0.0148489	1.73562
pos_8910	Dihydrocortisol	0.92	Steroid hormone biosynthesis(ko00140)	-1.82256	down	0.00608062	1.80698
neg_11929	ENOXOLONE	0.92	--	-1.60339	down	0.00343406	1.77482
neg_1526	Glutaric acid	0.92	Metabolic pathways(ko01100);;Lysine degradation(ko00310);;Fatty acid degradation(ko00071)	2.46025	up	0.000659101	2.06256
neg_1528	D-Glucuronolactone	0.92	Ascorbate and aldarate metabolism(ko00053);;Metabolic pathways(ko01100)	2.67913	up	0.000860376	2.02661
neg_2912	5'-(aminoiminomethyl)amino-5'-deoxyadenosine dihydrogen sulfate	0.92	--	-3.39113	down	0.0147037	1.64825
pos_10029	6-heptenal	0.91	--	-0.883881	down	0.00188728	1.65313
pos_10503	D,L-gamma-methylphosphinothricin	0.91	--	-2.00288	down	0.0111508	1.70572
pos_10619	Ethyl hexadecanoate	0.91	--	-1.47529	down	0.002619	1.94433
pos_4018	Phenylethylamine	0.91	Metabolic pathways(ko01100);;Phenylalanine metabolism(ko00360)	3.31065	up	0.0450205	1.27102
pos_4096	3-Buten-1-amine	0.91	--	1.63752	up	0.0496044	1.23823
pos_6171	ALIZARIN	0.91	--	2.36887	up	0.0062973	1.87405
pos_9202	Humulene	0.91	--	-1.90163	down	0.00510929	1.70758
neg_1364	2(alpha-D-Mannosyl)-D-glycerate	0.91	--	1.92024	up	0.0268628	1.38781
neg_1438	5-Dehydro-4-deoxy-D-glucuronate	0.91	Metabolic pathways(ko01100);;Pentose and glucuronate interconversions(ko00040)	2.75189	up	0.00283987	1.92356
neg_6414	N-formylanthranilic acid	0.91	Tryptophan metabolism(ko00380);;Metabolic pathways(ko01100)	5.98927	up	0.0419322	1.4009
neg_7744	Quinone	0.91	--	2.58889	up	0.00256781	1.80328
pos_1881	Delta 8,14 -Sterol	0.9	Metabolic pathways(ko01100)	0.877133	up	0.00224484	1.99339
pos_3295	PG(17:0/17:0)	0.9	--	1.10189	up	0.00526111	1.89744
pos_6089	5,7-Dihydroxychromone	0.9	--	3.64924	up	0.0045377	1.97549
pos_6106	Dehydrooreadone	0.9	--	-0.53439	down	0.000585183	2.12451
pos_6185	1,7-Dimethylxanthine	0.9	Caffeine metabolism(ko00232);;Metabolic pathways(ko01100)	2.58302	up	0.0392532	1.65667
pos_6368	1α,25-dihydroxy-3α-methyl-3-deoxyvitamin D3 /1α,25-dihydroxy-3α-methyl-3-deoxycholecalciferol	0.9	--	2.95841	up	0.0273718	1.34598
pos_6387	1,2-Didecanoyl-sn-glycerol	0.9	--	1.96209	up	0.00176045	1.86892
pos_6847	Thr Asp Phe	0.9	--	2.12599	up	0.00717103	1.82601
pos_8988	7-Ethyl-3,6-dihydro-1,4-dimethylazulene	0.9	--	-0.808505	down	0.00205578	1.77838
neg_7507	cerulenin	0.9	--	-1.69708	down	0.0390526	1.40222
neg_796	L-Lyxose	0.9	Pentose and glucuronate interconversions(ko00040)	2.17621	up	0.0228463	1.25714
neg_9253	6-Phosphogluconic acid	0.895	--	3.41559	up	0.0336626	1.43029
SUPPLEMENTARY TABLE 7: Screening of metabolites closely related to deworming treatment based on the Receiver operating characteristic analysis (AUC threshold: 0.90).
